# Supplementary material for: The Role of Curcuminoid in Preventing and Repairing Damage to the Organ of Corti in Rattus norvegicus Diabetes Mellitus Model as Assessed by DPOAE Examination with Plasma Levels of HIF-1α and VEGF-A
Source: Int Arch Otorhinolaryngol. 2026 Mar 19;30(1):1–10. doi: 10.1055/s-0045-1811641 (PMC13002300; doi:10.1055/s-0045-1811641)
Supplement: Supplementary file 1 — Supplementary Material [file 10-1055-s-0045-1811641-s241872.xls]

## Sheet: SNR
Group 1	Examination time	Frequency (x 1000 Hz)
SNR (dBHL)		1.5	2	3	4	5	6	7	8	9	10	11	12
	Pre-Induction	6.8	7.2	13.6	22.2	27.4	28.4	25.4	17.8	30	38.2	38.2	30.6
	Diagnosis DM Confirm	6.2	8.4	19.6	23	20.6	32	26.4	19	27.6	33.2	29.8	33.6
	4th Day of DM	6.4	6.8	15	15.6	26.4	25.4	26.4	12.6	29	34	23.8	3.8
	7th Day of DM	6.6	9.8	8	13.4	22.2	27.4	22.5	15.2	19.4	9.4	5.8	2.6
	10th Day of DM	4.4	6	12.4	19.6	25	26.4	24.3	12.4	7.4	6.8	4.2	2.8
	13th Day of DM	4.2	5.2	6	4.8	4.4	20.6	18.3	11.6	4.4	3.8	2.8	2.6
Group 2	Examination time	Frequency (x 1000 Hz)
SNR (dBHL)		1.5	2	3	4	5	6	7	8	9	10	11	12
	Pre-Induction	7.2	7.2	8.6	19.2	31	27.8	23.8	21	30.8	35.4	39.6	38.4
	Diagnosis DM Confirm	7.2	9.4	17.4	30.4	24.2	28.2	26.8	18.4	34.6	42.2	43.6	37
	4th Day of DM	6.6	6.8	20	24.6	32.6	25.4	26.4	15.6	29.4	34.2	30.4	7.6
	7th Day of DM	7	8.8	9	16.6	23.4	27.4	23.4	19	18.6	6.8	4.4	4.6
	10th Day of DM	7	6.2	8.6	13.6	22.4	26.6	26.4	14.4	17.6	6.4	4.4	2.6
	13th Day of DM	6.2	6.8	7	14.6	17.4	18.6	13.2	10	9.4	7.2	5.6	4.4
Group 3	Examination time	Frequency (x 1000 Hz)
SNR (dBHL)		1.5	2	3	4	5	6	7	8	9	10	11	12
	Pre-Induction	6.8	7.2	10	12.2	26.2	29.2	22.4	21.4	29.6	30	42.4	39.8
	Diagnosis DM Confirm	8.4	10	15.6	23.4	22.2	25.8	24.8	16.8	32.2	36	39	35.8
	4th Day of DM	7	8.2	15.2	22.6	26	29.8	27.6	16.4	30.4	37.6	30.4	9.4
	7th Day of DM	7.8	7	12	19.2	26.2	27.8	25	15.8	17	11.6	10	7.6
	10th Day of DM	5.8	7.6	10	11.8	21.8	25.6	27.4	14.2	25.8	23.2	19.2	11.2
	13th Day of DM	5.6	6.6	15.6	19.8	25	27	28	14.6	28.2	34.4	26	12.2
Group 4	Examination time	Frequency (x 1000 Hz)
SNR (dBHL)		1.5	2	3	4	5	6	7	8	9	10	11	12
	Pre-Induction	7	7.6	15.4	22.2	30	28.6	25	15.8	28	35.6	38.4	31.4
	Diagnosis DM Confirm	6.4	8.2	15	19.6	18.6	25	24.8	18.6	33	36	36.2	40.2
	4th Day of DM	6.4	8.2	13	19.6	14	22.6	24.8	18.6	36.4	36	36.2	40.2
	7th Day of DM	7	7.6	15.4	22.2	30	28.6	25	15.8	28	35.6	38.4	31.4
	10th Day of DM	6.4	7	8.2	11.4	22.4	24.2	25.2	13.4	22.6	20.6	13.2	10.6
	13th Day of DM	6.6	7.8	14.6	17.4	26.2	22.8	26.6	16.6	26.6	25.8	19.6	12
Group 5	Examination time	Frequency (x 1000 Hz)
SNR (dBHL)		1.5	2	3	4	5	6	7	8	9	10	11	12
	Pre-Induction	7	7.6	8.2	15.4	24.2	28.8	26.8	22	32.4	36.8	43	36.8
	Diagnosis DM Confirm	6.6	7.8	16	29.6	24.8	30.2	26.2	19.2	34.4	37.8	41.8	35.8
	4th Day of DM	6.6	7.8	16	29.6	24.8	30.2	26.2	19.2	31	37.8	41.8	35.8
	7th Day of DM	6.8	7.2	10	12.2	26.2	29.2	22.4	21.4	29.6	30	42.4	39.8
	10th Day of DM	6.4	6.4	13.8	18.2	29.8	31.2	27	20.4	34	34.8	27	32
	13th Day of DM	7	7.6	8.6	16.2	23.2	27.6	19.8	18.4	27.6	29.2	38	35.4

## Sheet: HIF-1 alpha
Groups	Sample	Result	Average	Min	Max			Group	Average HIF-1 alpha (pg/mL)
Group 1	1	11.3753	12.3128	11.3753	13.9329			Group 1	12.3128
	2	12.7627						Group 2	10.019
	3	13.9329						Group 3	9.47198
	4	11.49						Group 4	9.06286
	5	12.0029						Group 5	8.05576
Group 2	1	9.6769	10.019	9.0548	10.7509
	2	9.0548
	3	10.7509
	4	10.364
	5	10.2483
Group 3	1	10.3685	9.47198	8.8253	10.3685
	2	9.0904
	3	9.2971
	4	9.7786
	5	8.8253
Group 4	1	9.2971	9.06286	8.2882	10.0921
	2	8.6028
	3	9.0341
	4	8.2882
	5	10.0921
Group 5	1	8.1505	8.05576	7.8211	8.1883
	2	7.8211
	3	8.1557
	4	8.1883
	5	7.9632

## Sheet: VEGF
								Groups	Average VEGF (pg/mL)
Groups	Sample	Result	Average	Min	Max
								Group 1	24983.4
Group 1	1	19841	24983.4	19841	31682			Group 2	17452.4
	2	29383						Group 3	14253.6
	3	31682						Group 4	12897.8
	4	21692						Group 5	9807
	5	22319
Group 2	1	14723	17452.4	11382	23347
	2	11382
	3	23347
	4	22293
	5	15517
Group 3	1	14920	14253.6	13310	14920
	2	13969
	3	14346
	4	14723
	5	13310
Group 4	1	13691	12897.8	11193	14102
	2	12744
	3	12759
	4	11193
	5	14102
Group 5	1	9809	9807	8379	10789
	2	9653
	3	10405
	4	10789
	5	8379
